# Supplementary material for: The Presynaptic Scaffold Protein Bassoon in Forebrain Excitatory Neurons Mediates Hippocampal Circuit Maturation: Potential Involvement of TrkB Signalling
Source: Int J Mol Sci. 2021 Jul 26;22(15):7944. doi: 10.3390/ijms22157944 (PMC8347324; doi:10.3390/ijms22157944)
Supplement: Supplementary file 1 [file ijms-22-07944-s001.zip]

Archive with 1 entries (1 files):
- ijms-1310950-supplementary.pdf
